# Supplementary material for: One-Dimensional and Two-Dimensional Zn(II) Coordination Polymers with Ditopic Imidazo[1,5-a]pyridine: A Structural and Computational Study
Source: Molecules. 2024 Jan 30;29(3):653. doi: 10.3390/molecules29030653 (PMC10856496; doi:10.3390/molecules29030653)
Supplement: Supplementary file 1 [file molecules-29-00653-s001.zip]

Archive with 1 entries (1 files):
- molecules-2828393-supplementary.pdf
